# Supplementary material for: Wogonin Ameliorates the Oxidative Stress, Apoptosis, and Extracellular Matrix Degradation of Nucleus Pulposus Cells Mediated by Cutibacterium acnes via the MAPK Signaling Pathway: An In Vivo and In Vitro Study
Source: Int J Mol Sci. 2026 May 10;27(10):4249. doi: 10.3390/ijms27104249 (PMC13206970; doi:10.3390/ijms27104249)
Supplement: Supplementary file 1 [file ijms-27-04249-s001.zip]

Archive with 1 entries (1 files):
- ijms-4241964-supplementary.pdf
